# Supplementary material for: Digestibility of gluten proteins is reduced by baking and enhanced by starch digestion
Source: Mol Nutr Food Res. 2015 Aug 21;59(10):2034–43. doi: 10.1002/mnfr.201500262 (PMC4949995; doi:10.1002/mnfr.201500262)
Supplement: Supplementary file 1 — Supporting Figure Supporting Table [file MNFR-59-2034-s001.zip]

Archive with 9 entries (9 files):
- mnfr2453-sup-0001-FigureS1.docx
- mnfr2453-sup-0002-FigureS2.docx
- mnfr2453-sup-0003-FigureS3.docx
- mnfr2453-sup-0004-FigureS4.docx
- mnfr2453-sup-0005-FigureS5.docx
- mnfr2453-sup-0006-FigureS6.docx
- mnfr2453-sup-0007-TableS1.docx
- mnfr2453-sup-0008-TableS2.docx
- mnfr2453-sup-0009-TableS3.docx
